# Supplementary material for: Frontal and occipital brain glutathione levels are unchanged in autistic adults
Source: PLoS One. 2024 Aug 15;19(8):e0308792. doi: 10.1371/journal.pone.0308792 (PMC11326623; doi:10.1371/journal.pone.0308792)
Supplement: S1 Data — (XLSX) [file pone.0308792.s005.xlsx]

## Sheet: GSH database
group	age	sex	medication status	FSIQ	gm_OCC	wm_OCC	csf_OCC	gm_DMPFC	wm_DMPFC	csf_DMPFC	OCC_SNR	OCC_FWHM	OCC_GSH	OCC_GSH_CRLB	DMPFC_SNR_GSH	DMPFC_FWHM_GSH	DMPFC_GSH	DMPFC_GSH_CRLB	AutismQuotient
0	34	0	0	124	0.653	0.254	0.093	0.556	0.179	0.265	7	0.043	0.686572	10	7	0.057	0.691028	12	36
0	27	0	0	125	0.65	0.283	0.067	0.577	0.223	0.2	4	0.048	1.10222	13	6	0.033	0.493152	13	6
0	52	0	0	121	0.619	0.254	0.127	0.502	0.209	0.288	5	0.038	0.502141	13	6	0.053	1.20053	8	11
0	23	0	0	119	0.696	0.186	0.118	0.591	0.191	0.218	5	0.029	0.667409	12	6	0.029	0.64472	11	16
0	21	0	0	117	0.647	0.264	0.089	0.566	0.225	0.209	6	0.053	0.668596	12	6	0.057	1.42634	11	23
0	23	0	0	123	0.654	0.295	0.051	0.608	0.266	0.127	5	0.029	0.627632	14	8	0.048	1.14574	8	3
0	20	0	0	120	0.734	0.212	0.054	0.612	0.176	0.212	NA	NA	NA	NA	6	0.053	0.605658	10	16
0	36	0	0	121	0.636	0.29	0.074	0.512	0.289	0.199	6	0.053	0.649396	13	6	0.024	0.797889	9	23
0	27	0	0	125	0.682	0.235	0.084	0.566	0.284	0.15	7	0.053	0.671933	10	NA	NA	NA	NA	26
0	27	0	0	110	0.7	0.224	0.076	0.537	0.28	0.183	6	0.033	0.437893	14	8	0.062	0.836296	8	7
0	23	0	0	114	0.697	0.208	0.095	0.565	0.192	0.243	6	0.029	1.00202	11	7	0.048	0.680382	11	18
0	24	0	0	128	0.652	0.26	0.087	0.546	0.212	0.243	6	0.053	0.73901	11	6	0.014	0.766105	10	17
0	37	0	0	115	0.663	0.243	0.095	0.538	0.116	0.346	5	0.067	0.97197	12	NA	NA	NA	NA	27
0	28	0	0	114	0.64	0.25	0.11	0.516	0.18	0.304	7	0.053	0.659368	11	6	0.019	0.576325	13	13
0	52	0	0	107	0.615	0.273	0.112	0.547	0.187	0.266	6	0.053	0.522056	15	4	0.033	1.09948	11	28
0	35	0	0	138	0.602	0.321	0.077	0.523	0.249	0.228	6	0.067	0.749641	9	5	0.029	0.964839	8	8
0	40	0	0	133	0.581	0.29	0.129	0.523	0.249	0.228	5	0.029	0.600265	11	4	0.033	1.24598	8	29
0	56	0	0	NA	0.669	0.195	0.135	0.518	0.172	0.31	5	0.033	0.62884	14	5	0.072	0.901378	9	NA
0	40	0	0	127	0.66	0.221	0.118	0.55	0.197	0.254	4	0.076	0.986628	13	5	0.067	0.981717	11	NA
0	36	0	0	100	0.565	0.31	0.124	0.525	0.236	0.239	5	0.067	0.913609	14	8	0.081	0.695571	11	NA
0	18	0	0	102	0.714	0.213	0.073	0.592	0.228	0.18	6	0.024	0.645795	11	8	0.038	1.21374	10	17
0	30	1	0	127	0.676	0.259	0.066	0.603	0.175	0.222	6	0.048	1.13677	8	6	0.029	0.581582	12	NA
0	35	1	0	117	0.683	0.239	0.078	0.536	0.305	0.159	6	0.062	0.657562	11	7	0.024	0.531374	12	17
0	26	1	0	NA	0.657	0.246	0.1	0.531	0.31	0.16	6	0.053	0.557106	12	7	0.029	1.0502	11	25
0	24	1	0	125	0.634	0.259	0.107	0.554	0.258	0.188	6	0.091	1.06462	9	8	0.062	0.911777	8	4
0	27	1	0	134	0.666	0.2	0.134	0.494	0.272	0.234	8	0.033	0.735728	10	NA	NA	NA	NA	10
0	26	1	0	136	0.695	0.224	0.08	0.604	0.213	0.183	6	0.043	0.713313	9	6	0.105	0.755884	11	11
0	35	1	0	NA	0.687	0.242	0.07	0.523	0.188	0.289	6	0.033	0.419825	14	7	0.019	0.792759	10	11
0	27	1	0	122	0.718	0.196	0.086	0.53	0.165	0.305	7	0.053	0.468359	14	6	0.01	0.494205	16	16
0	27	1	0	109	0.733	0.187	0.08	0.549	0.197	0.254	7	0.053	0.622477	11	6	0.038	1.26291	11	18
0	19	1	0	124	0.673	0.232	0.094	0.554	0.184	0.263	NA	NA	NA	NA	6	0.062	0.841008	10	15
0	23	1	0	123	0.712	0.215	0.073	0.609	0.219	0.172	6	0.033	0.552065	12	8	0.062	0.859234	8	3
0	20	1	0	111	0.711	0.189	0.1	0.529	0.241	0.23	7	0.029	0.934871	8	6	0.043	1.43451	8	25
0	21	1	0	106	0.626	0.254	0.12	0.5	0.302	0.198	6	0.062	0.585446	11	7	0.057	1.07599	12	11
0	23	1	0	NA	0.672	0.25	0.078	0.599	0.211	0.19	6	0.086	0.883181	11	6	0.038	0.824807	14	NA
0	21	1	0	NA	0.645	0.248	0.107	0.561	0.252	0.187	7	0.048	0.909132	9	8	0.053	0.89634	8	17
0	27	1	0	126	0.695	0.219	0.086	0.573	0.183	0.244	6	0.057	0.734923	11	6	0.048	1.47761	8	5
0	58	1	0	111	0.585	0.234	0.181	0.497	0.193	0.31	5	0.072	0.44997	22	NA	NA	NA	NA	13
0	25	1	0	111	0.626	0.28	0.095	0.529	0.285	0.185	6	0.086	1.01668	10	6	0.076	0.960484	9	18
0	22	1	0	133	0.657	0.222	0.12	0.536	0.204	0.26	6	0.053	0.55808	13	5	0.048	1.70738	10	20
1	34.0479	0	0	101	0.69	0.267	0.043	0.595	0.25	0.155	6	0.033	0.522866	13	5	0.053	0.817794	10	23
1	24.2355	0	0	132	0.712	0.213	0.075	0.598	0.189	0.213	4	0.024	0.50623	14	4	0.053	0.889006	11	46
1	36.7091	0	0	102	0.687	0.252	0.061	NA	NA	NA	7	0.057	0.578428	12	NA	NA	NA	NA	NA
1	51.0062	0	0	117	0.663	0.24	0.097	NA	NA	NA	5	0.043	0.552355	16	NA	NA	NA	NA	NA
1	40.95	0	1	117	0.684	0.256	0.06	0.533	0.227	0.239	NA	NA	NA	NA	5	0.048	1.32668	9	NA
1	33.9411	0	0	NA	0.71	0.227	0.063	0.604	0.219	0.177	6	0.048	0.640554	11	7	0.029	0.605815	10	45
1	25.5168	0	0	106	0.676	0.245	0.08	0.514	0.258	0.228	6	0.053	0.570493	12	5	0.048	0.926697	12	23
1	30.8419	0	0	127	0.604	0.248	0.149	0.505	0.185	0.311	NA	NA	NA	NA	5	0.057	1.04818	10	45
1	19.2663	0	0	118	0.661	0.247	0.091	0.619	0.192	0.189	7	0.038	1.20396	9	6	0.057	1.18159	8	30
1	30.5325	0	0	107	0.637	0.274	0.089	0.576	0.231	0.193	6	0.024	0.784063	10	6	0.024	0.724068	10	NA
1	19.5127	0	0	107	0.694	0.226	0.079	0.576	0.234	0.19	6	0.024	0.727537	10	8	0.029	0.889573	7	34
1	40.6845	0	1	134	0.663	0.253	0.084	0.544	0.253	0.204	6	0.067	0.96367	12	6	0.057	0.875945	9	42
1	43.0719	0	0	106	0.704	0.215	0.081	0.551	0.198	0.251	5	0.067	0.615131	14	6	0.067	0.979226	10	35
1	25.0021	0	0	118	0.641	0.253	0.106	0.567	0.232	0.201	6	0.029	0.703277	10	4	0.029	0.825002	15	37
1	49.8207	0	0	120	0.575	0.266	0.159	0.456	0.201	0.343	6	0.048	0.770162	11	4	0.033	0.942737	13	36
1	36.6105	0	1	120	0.623	0.247	0.13	0.525	0.139	0.337	6	0.076	1.21262	13	NA	NA	NA	NA	32
1	29.0103	0	0	112	0.624	0.223	0.152	0.501	0.14	0.359	6	0.062	0.661448	15	5	0.048	1.57838	12	41
1	21.8398	0	0	125	0.632	0.279	0.089	0.557	0.238	0.205	7	0.038	0.644829	17	5	0.029	0.838501	11	21
1	49.2101	0	1	128	0.583	0.262	0.155	0.498	0.227	0.276	6	0.072	0.669155	13	7	0.053	0.967509	9	37
1	20	0	0	NA	0.662	0.235	0.103	0.6	0.101	0.3	6	0.024	0.698524	10	7	0.053	1.028	9	NA
1	48	0	0	NA	0.644	0.247	0.11	0.531	0.212	0.257	6	0.048	0.916746	13	NA	NA	NA	NA	39
1	48	0	1	119	0.565	0.337	0.1	0.471	0.234	0.295	5	0.033	0.596007	12	4	0.096	1.51277	10	48
1	22	0	0	118	0.586	0.345	0.068	0.551	0.225	0.224	7	0.067	0.573815	13	5	0.043	0.482929	18	30
1	50	0	0	119	0.604	0.266	0.129	0.524	0.183	0.293	5	0.086	0.710522	14	6	0.057	1.05364	11	38
1	40	1	0	123	0.666	0.187	0.147	0.533	0.186	0.281	7	0.053	0.839894	10	6	0.062	0.835259	9	43
1	26	1	1	NA	0.626	0.247	0.127	0.445	0.142	0.412	5	0.024	0.490386	15	6	0.057	1.29002	10	25
1	35	1	1	105	0.647	0.248	0.104	0.512	0.219	0.269	6	0.029	0.634802	10	4	0.033	0.905326	12	43
1	51	1	0	126	0.664	0.21	0.126	0.563	0.239	0.198	7	0.038	0.767519	10	6	0.048	1.18839	11	32
1	25	1	1	118	0.709	0.208	0.083	0.597	0.2	0.202	6	0.076	1.04923	11	5	0.043	1.88546	11	NA
1	32	1	1	119	0.677	0.217	0.106	0.529	0.257	0.214	6	0.038	0.680872	15	7	0.043	0.964564	7	41
1	42	1	0	100	0.624	0.22	0.156	NA	NA	NA	6	0.086	0.660577	12	NA	NA	NA	NA	44
		Key:
		Group: 0 - non-ASD; 1 - ASD
		Sex: 0 - males; 1 - females
		medication: 0 - no; 1 - yes
		FSIQ: full-scale intelligence quotient
		gm/wm/csf: grey matter/white matter/ cerebrospinal fluid
		OCC/DMPFC: occipital cortex/dorsomedial prefrontal cortex
		SNR/FWHM/CRLB: signal to noise/full width at half maximum/ Cramer Rao lower bounds
		NA: not available
